# Supplementary material for: Introducing a Novel Innovative Technique for the Recording and Interpretation of Dynamic Coronary Angiography
Source: Diagnostics (Basel). 2024 Jun 17;14(12):1282. doi: 10.3390/diagnostics14121282 (PMC11203051; doi:10.3390/diagnostics14121282)
Supplement: Supplementary file 1 [file diagnostics-14-01282-s001.zip]

Archive with 3 entries (3 files):
- videos/1. Reversal Flow of RCA Originated from the Left Sinus - Apr 27 (1).mp4
- videos/2. Baseline Flow in Right Coronary Artery with Lesion at Mid-Segment - Apr 27 (2).mp4
- videos/3. Coronary Flow in the RCA after Scaffolding by Stent - Apr 27 (1).mp4
